# Supplementary material for: Very-long-term outcomes of mechanical valves in mitral position focusing on valve-related complications
Source: Interact Cardiovasc Thorac Surg. 2022 May 30;35(2):ivac146. doi: 10.1093/icvts/ivac146 (PMC9297525; doi:10.1093/icvts/ivac146)
Supplement: ivac146_Supplementary_Data [file ivac146_supplementary_data.zip]

Archive with 5 entries (5 files):
- figS5_2.pdf
- figS1.pdf
- figS2.pdf
- figS3_2.pdf
- figS4_2.pdf
